# Supplementary material for: Araufuranone: A New Phytotoxic Tetrasubstituted Dihydrofuro[3,2-b]furan-2(5H)-One Isolated from Ascochyta araujiae
Source: Biomolecules. 2022 Sep 10;12(9):1274. doi: 10.3390/biom12091274 (PMC9496196; doi:10.3390/biom12091274)
Supplement: Supplementary file 1 [file biomolecules-12-01274-s001.zip]

Archive with 1 entries (1 files):
- biomolecules-1837773-supplementary.pdf
